# Supplementary material for: 4,4′-Azinodibenzoic acid
Source: Acta Crystallogr Sect E Struct Rep Online. 2009 Sep 5;65(Pt 10):o2326. doi: 10.1107/S1600536809033224 (PMC2970389; doi:10.1107/S1600536809033224)
Supplement: Supplementary file 2 [file e-65-o2326-Isup2.hkl]

#
# h,k,l, Fc-squared, Fo-squared, sigma(Fo-squared) and status flag
#
data_I
_shelx_title ' sad in P-1            P-1'
_shelx_refln_list_code          4
_shelx_F_calc_maximum       87.62
_exptl_crystal_F_000       139.98
_reflns_d_resolution_high  0.7339
 
loop_
 _symmetry_equiv_pos_as_xyz
 'x, y, z'
 '-x, -y, -z'
 
_cell_length_a     3.7720
_cell_length_b     6.3220
_cell_length_c    12.6920
_cell_angle_alpha  79.323
_cell_angle_beta   88.199
_cell_angle_gamma  88.435
 
_shelx_F_squared_multiplier     1.000
 
loop_
 _refln_index_h
 _refln_index_k
 _refln_index_l
 _refln_F_squared_calc
 _refln_F_squared_meas
 _refln_F_squared_sigma
 _refln_observed_status
   1   0   0       65.62       60.34      0.86 o
   2   0   0        0.18        0.01      0.84 o
   3   0   0       32.34       34.01      1.47 o
   4   0   0        2.45        1.85      1.52 o
  -4   1   0        2.49        2.91      1.35 o
  -3   1   0        4.88        4.96      0.84 o
  -2   1   0       10.40       10.03      0.72 o
  -1   1   0     7677.26     7228.62     47.15 o
   0   1   0       58.03       52.67      1.16 o
   1   1   0       38.30       38.95      1.65 o
   2   1   0      218.70      225.65      2.14 o
   3   1   0       27.10       25.01      1.36 o
   4   1   0        5.74        4.31      1.80 o
  -4   2   0        6.08        4.24      1.47 o
  -3   2   0        1.26        1.38      0.73 o
  -2   2   0     1039.66     1045.17      4.52 o
  -1   2   0        0.29        0.43      0.37 o
   0   2   0       82.31       83.46      2.07 o
   1   2   0      623.46      614.48      5.60 o
   2   2   0      126.53      126.63      2.22 o
   3   2   0       19.98       22.35      2.21 o
   4   2   0        1.37        1.41      1.82 o
  -4   3   0        0.04        0.09      2.08 o
  -3   3   0      119.94      113.70      5.93 o
  -2   3   0        1.70        1.31      0.62 o
  -1   3   0       29.43       29.38      1.02 o
   0   3   0      449.93      469.65      4.18 o
   1   3   0      196.37      204.35      3.95 o
   2   3   0       43.56       48.87      1.82 o
   3   3   0        6.18        6.03      1.92 o
   4   3   0        0.24        0.75      1.92 o
  -4   4   0       12.91       15.37      2.50 o
  -3   4   0        1.72        1.22      1.66 o
  -2   4   0        5.42        5.27      0.93 o
  -1   4   0      124.99      133.00      3.24 o
   0   4   0       80.80       86.31      1.74 o
   1   4   0       36.64       39.19      1.97 o
   2   4   0       22.44       15.52      2.16 o
   3   4   0        0.55        0.70      1.94 o
   4   4   0       10.42       13.95      2.60 o
  -3   5   0        0.62        0.05      1.87 o
  -2   5   0       26.68       22.97      2.55 o
  -1   5   0        9.94       10.74      0.88 o
   0   5   0       11.36       11.93      1.42 o
   1   5   0       42.25       29.60      2.64 o
   2   5   0        2.02        2.77      2.06 o
   3   5   0       11.89       10.64      2.50 o
  -3   6   0        4.54        4.22      2.01 o
  -2   6   0        0.34        0.32      1.81 o
  -1   6   0        1.99        1.50      0.71 o
   0   6   0       38.57       39.06      1.62 o
   1   6   0        5.91        4.23      1.37 o
   2   6   0        5.95        4.78      2.22 o
   3   6   0        4.00        6.57      2.51 o
  -2   7   0        0.28       -0.88      1.93 o
  -1   7   0       19.53       20.33      2.27 o
   0   7   0        7.48        6.33      1.05 o
   1   7   0        0.77        0.58      1.61 o
   2   7   0       14.56       22.76      3.13 o
   1   8   0       20.70       25.83      2.53 o
  -1  -8   1        1.22        0.43      1.93 o
  -2  -7   1        1.09        1.32      1.57 o
  -1  -7   1        3.76        1.94      1.84 o
   0  -7   1       39.08       37.74      2.13 o
   1  -7   1        0.61       -0.58      1.59 o
   2  -7   1        0.68        1.64      1.93 o
  -3  -6   1        0.12       -0.41      2.07 o
  -2  -6   1        6.65        4.80      2.18 o
  -1  -6   1       90.78       79.64      2.58 o
   0  -6   1        3.43        3.57      0.95 o
   1  -6   1        3.09        2.61      0.82 o
   2  -6   1        0.76       -0.65      1.78 o
   3  -6   1        0.36        1.29      2.13 o
  -3  -5   1        5.98        5.02      2.12 o
  -2  -5   1      103.59       85.65      3.78 o
  -1  -5   1        9.80       10.94      2.02 o
   0  -5   1        3.28        2.96      0.92 o
   1  -5   1        6.76        8.54      0.90 o
   2  -5   1        1.31        0.94      0.65 o
   3  -5   1        2.99        5.57      1.98 o
  -4  -4   1        3.21        3.82      2.35 o
  -3  -4   1       56.05       53.36      3.15 o
  -2  -4   1        9.90        9.90      2.05 o
  -1  -4   1        0.08        1.14      1.06 o
   0  -4   1       42.92       50.82      1.21 o
   1  -4   1        3.00        3.53      0.66 o
   2  -4   1        7.34        7.22      0.60 o
   3  -4   1        0.63        0.75      1.78 o
   4  -4   1        0.64        1.42      2.17 o
  -4  -3   1       16.65       19.89      2.49 o
  -3  -3   1        2.96        1.99      1.79 o
  -2  -3   1        7.21        8.44      1.22 o
  -1  -3   1      142.29      161.38      3.57 o
   0  -3   1        1.52        2.33      1.03 o
   1  -3   1        4.66        4.71      0.51 o
   2  -3   1       16.92       18.13      0.76 o
   3  -3   1        3.31        3.77      0.97 o
   4  -3   1        5.16        4.66      1.16 o
  -4  -2   1        0.14        0.25      1.77 o
  -3  -2   1        7.61        9.32      1.24 o
  -2  -2   1      167.05      185.17      2.76 o
  -1  -2   1        2.80        2.82      1.25 o
   0  -2   1        2.32        1.80      1.05 o
   1  -2   1      329.94      333.64      1.75 o
   2  -2   1       21.15       20.80      0.92 o
   3  -2   1       18.26       17.15      1.00 o
   4  -2   1        0.91        2.11      1.40 o
  -4  -1   1        2.57        2.49      1.60 o
  -3  -1   1       87.63       91.53      2.06 o
  -2  -1   1       11.02       10.17      0.75 o
  -1  -1   1       58.46       58.61      0.94 o
   0  -1   1     2818.48     2534.76     15.83 o
   1  -1   1       84.36       77.34      1.01 o
   2  -1   1       44.01       45.07      1.91 o
   3  -1   1        1.07        0.24      0.90 o
   4  -1   1        0.02        0.71      1.47 o
  -4   0   1       28.21       29.03      2.18 o
  -3   0   1        5.32        5.30      1.25 o
  -2   0   1       57.97       62.18      1.21 o
  -1   0   1     4020.56     3823.33     20.11 o
   1   0   1       78.94       72.35      1.73 o
   2   0   1        3.18        3.03      0.81 o
   3   0   1        1.98        2.52      1.02 o
   4   0   1        4.47        4.20      1.64 o
  -4   1   1        0.45        1.02      1.26 o
  -3   1   1       20.61       23.07      1.05 o
  -2   1   1     1394.83     1411.60      7.70 o
  -1   1   1        0.01       -0.03      1.06 o
   0   1   1        6.82        4.83      0.66 o
   1   1   1      127.50      111.44      2.29 o
   2   1   1       22.46       23.35      1.24 o
   3   1   1       26.75       30.67      2.20 o
   4   1   1        1.27        1.50      1.70 o
  -4   2   1        5.24        7.23      2.12 o
  -3   2   1      326.45      316.60      4.78 o
  -2   2   1        4.59        3.49      0.75 o
  -1   2   1       21.66       19.32      0.57 o
   0   2   1      340.90      309.40      2.40 o
   1   2   1       84.89       87.04      2.45 o
   2   2   1      124.75      136.93      3.38 o
   3   2   1       13.52       13.91      2.08 o
   4   2   1        0.39       -0.14      1.99 o
  -4   3   1       67.16       61.35      3.64 o
  -3   3   1        3.34        2.55      0.81 o
  -2   3   1       11.25       11.36      0.77 o
  -1   3   1      166.95      163.73      1.26 o
   0   3   1       89.99       95.04      2.70 o
   1   3   1      240.56      277.74      4.49 o
   2   3   1       39.77       38.51      1.70 o
   3   3   1        1.65        1.38      1.75 o
   4   3   1        8.59       10.17      2.43 o
  -4   4   1        0.71        1.14      2.26 o
  -3   4   1        2.58        2.48      1.91 o
  -2   4   1       51.09       51.42      2.28 o
  -1   4   1       30.64       31.21      0.79 o
   0   4   1      136.54      149.39      2.49 o
   1   4   1       32.25       31.93      2.39 o
   2   4   1        4.09        5.69      1.91 o
   3   4   1       21.18       21.09      2.46 o
   4   4   1        0.26        0.11      2.04 o
  -3   5   1       14.82       14.71      2.40 o
  -2   5   1        5.37        5.68      1.12 o
  -1   5   1       29.71       28.99      0.89 o
   0   5   1        4.45        4.67      0.96 o
   1   5   1        7.07        7.56      1.85 o
   2   5   1       30.84       27.15      2.64 o
   3   5   1        0.54       -0.36      2.22 o
  -3   6   1        0.63        1.36      1.79 o
  -2   6   1        4.09        3.28      1.83 o
  -1   6   1        0.51        0.57      0.57 o
   0   6   1        8.74       10.16      1.11 o
   1   6   1       25.45       21.51      2.40 o
   2   6   1        0.10       -1.29      2.11 o
   3   6   1        1.08       -1.27      2.28 o
  -2   7   1        2.33        1.70      2.03 o
  -1   7   1        6.95        6.50      1.85 o
   0   7   1       11.45        9.92      1.15 o
   1   7   1        0.39        0.93      1.30 o
   2   7   1        0.18        0.11      2.42 o
  -1   8   1        2.65        2.96      1.94 o
   0   8   1        2.16        3.82      1.93 o
   1   8   1        0.52       -0.65      1.53 o
  -1  -8   2        0.01        1.02      2.11 o
  -2  -7   2        0.81        0.78      1.98 o
  -1  -7   2       10.02       10.06      2.28 o
   0  -7   2        3.12        1.48      1.38 o
   1  -7   2        2.24        3.46      1.64 o
   2  -7   2        0.00        1.08      1.91 o
  -3  -6   2        2.58        2.66      2.21 o
  -2  -6   2       23.45       19.64      1.82 o
  -1  -6   2        9.93        7.25      2.01 o
   0  -6   2       16.94       17.78      1.69 o
   1  -6   2        0.06       -0.08      0.82 o
   2  -6   2        1.14        0.72      1.76 o
   3  -6   2        0.63        1.33      1.92 o
  -3  -5   2       26.34       23.77      2.67 o
  -2  -5   2       14.89       15.99      2.42 o
  -1  -5   2       45.77       44.28      2.69 o
   0  -5   2        0.13        0.13      0.88 o
   1  -5   2        5.46        5.31      0.88 o
   2  -5   2        0.64        0.47      0.73 o
   3  -5   2        0.17        0.23      1.96 o
  -4  -4   2       15.22       14.29      2.58 o
  -3  -4   2        9.33        9.48      2.10 o
  -2  -4   2       44.51       42.69      2.76 o
  -1  -4   2        0.40        0.32      1.13 o
   0  -4   2       13.59       13.76      0.89 o
   1  -4   2        1.81        1.52      0.67 o
   2  -4   2        9.45       10.71      0.77 o
   3  -4   2        0.08        1.08      1.57 o
   4  -4   2        0.07       -0.50      2.02 o
  -4  -3   2        2.56        2.30      1.98 o
  -3  -3   2       14.93       14.26      2.09 o
  -2  -3   2        8.47        9.39      0.85 o
  -1  -3   2       12.17       14.58      1.67 o
   0  -3   2        9.12        9.28      0.78 o
   1  -3   2       87.44       90.13      1.57 o
   2  -3   2        0.01        0.26      0.56 o
   3  -3   2        0.19        0.39      0.90 o
   4  -3   2        0.17       -0.04      1.64 o
  -4  -2   2        1.62        2.34      1.71 o
  -3  -2   2       19.12       19.44      1.12 o
  -2  -2   2        1.85        1.97      0.86 o
  -1  -2   2       13.98       14.59      1.56 o
   0  -2   2      275.78      276.57      1.93 o
   1  -2   2        0.03        0.43      0.45 o
   2  -2   2        0.59        0.56      0.55 o
   3  -2   2        0.02       -0.14      0.96 o
   4  -2   2        0.39        0.21      1.48 o
  -4  -1   2       16.15       14.63      1.83 o
  -3  -1   2        0.18        1.05      1.31 o
  -2  -1   2        6.93        7.04      0.71 o
  -1  -1   2      126.21      128.43      1.26 o
   0  -1   2        1.30        0.08      1.07 o
   1  -1   2        0.19        0.87      0.51 o
   2  -1   2        1.53        1.56      0.81 o
   3  -1   2        1.78        1.17      0.93 o
   4  -1   2        0.01       -0.51      1.68 o
  -4   0   2        0.80        0.56      1.28 o
  -3   0   2        1.73        2.28      0.95 o
  -2   0   2        0.97        1.36      0.48 o
  -1   0   2        0.00       -0.02      0.39 o
   0   0   2       48.72       47.31      1.09 o
   1   0   2       22.27       20.73      1.35 o
   2   0   2       11.77       11.91      1.02 o
   3   0   2        0.40        0.37      1.01 o
   4   0   2        0.20       -0.35      1.71 o
  -4   1   2        0.90        0.41      1.13 o
  -3   1   2       36.01       36.67      1.12 o
  -2   1   2        3.19        3.63      0.59 o
  -1   1   2       35.62       38.47      1.63 o
   0   1   2       21.97       21.62      0.50 o
   1   1   2       38.35       30.41      1.62 o
   2   1   2        1.92        0.48      0.90 o
   3   1   2       12.55       12.56      1.90 o
   4   1   2        0.51        0.15      1.80 o
  -4   2   2       30.99       25.91      2.83 o
  -3   2   2        4.17        4.47      0.68 o
  -2   2   2        8.56        8.28      0.73 o
  -1   2   2        0.33        0.43      0.61 o
   0   2   2       19.77       16.38      0.92 o
   1   2   2        0.26        0.23      1.25 o
   2   2   2       94.58       90.71      4.44 o
   3   2   2        8.23        9.22      1.93 o
   4   2   2        1.26        1.09      2.00 o
   5   2   2        1.52        2.50      2.26 o
  -4   3   2        2.20        1.73      2.02 o
  -3   3   2        2.30        1.36      0.56 o
  -2   3   2        4.64        4.35      0.35 o
  -1   3   2        0.45        0.82      0.73 o
   0   3   2        4.86        9.11      0.97 o
   1   3   2      177.44      159.91      3.53 o
   2   3   2       35.31       38.13      2.20 o
   3   3   2        4.98        2.76      1.91 o
   4   3   2        2.82        2.60      2.20 o
  -4   4   2        0.30        2.18      2.18 o
  -3   4   2        4.31        5.41      1.81 o
  -2   4   2        0.28        0.44      0.93 o
  -1   4   2        8.86       10.46      1.12 o
   0   4   2       81.78       78.01      1.89 o
   1   4   2       50.53       52.84      5.59 o
   2   4   2       13.89       12.32      2.04 o
   3   4   2        2.14        0.72      2.02 o
   4   4   2        2.44        2.13      2.14 o
  -3   5   2        0.24        0.54      2.00 o
  -2   5   2        4.10        4.09      1.09 o
  -1   5   2       10.63       11.45      0.61 o
   0   5   2       26.54       26.85      1.55 o
   1   5   2       21.23       18.75      2.33 o
   2   5   2        0.30       -0.38      1.81 o
   3   5   2        5.05        7.07      2.27 o
  -3   6   2        1.06        0.19      2.11 o
  -2   6   2        0.14       -0.20      1.63 o
  -1   6   2        7.97        7.46      0.56 o
   0   6   2       18.56       19.13      1.24 o
   1   6   2        0.15        0.92      1.76 o
   2   6   2        6.57        4.00      1.93 o
   3   6   2       10.29       10.74      2.73 o
  -2   7   2        2.27        1.04      2.05 o
  -1   7   2        9.77        9.56      2.11 o
   0   7   2        0.48        1.15      0.91 o
   1   7   2        3.65        3.62      1.99 o
   2   7   2        5.76        3.28      2.29 o
  -1   8   2        0.12        1.04      2.21 o
   0   8   2        0.60        0.70      1.85 o
  -2  -7   3        0.46       -0.25      2.15 o
  -1  -7   3        0.00       -0.98      1.95 o
   0  -7   3        0.38        1.30      1.52 o
  -2  -6   3        0.03        3.61      2.06 o
  -1  -6   3        5.65        6.12      1.01 o
   0  -6   3        0.78        1.02      0.88 o
   1  -6   3        0.22        0.41      0.83 o
   2  -6   3        9.36        7.10      1.86 o
   3  -6   3        1.07        1.87      1.90 o
  -3  -5   3        0.11       -0.45      2.19 o
  -2  -5   3       14.97       13.03      1.58 o
  -1  -5   3        0.51       -0.58      1.59 o
   0  -5   3        0.44        0.82      0.83 o
   1  -5   3       20.27       21.00      1.21 o
   2  -5   3        0.56        0.18      0.82 o
   3  -5   3        1.43        0.21      1.90 o
  -4  -4   3        0.08        1.46      2.12 o
  -3  -4   3       13.36       15.12      2.37 o
  -2  -4   3        0.15        0.63      0.84 o
  -1  -4   3        1.07        0.76      1.51 o
   0  -4   3       25.35       25.43      0.96 o
   1  -4   3        4.49        4.17      0.72 o
   2  -4   3        0.33        0.76      0.66 o
   3  -4   3        0.91        1.65      1.64 o
  -4  -3   3        4.88        5.38      1.98 o
  -3  -3   3        0.11        0.11      1.05 o
  -2  -3   3        1.85        1.94      0.72 o
  -1  -3   3       16.63       16.69      1.05 o
   0  -3   3       70.45       67.99      2.50 o
   1  -3   3       37.33       38.68      0.89 o
   2  -3   3        7.15        6.96      0.69 o
   3  -3   3        5.39        4.51      1.03 o
   4  -3   3        3.95        1.74      1.64 o
  -4  -2   3        0.33        0.44      1.66 o
  -3  -2   3        1.50        1.36      0.81 o
  -2  -2   3        3.54        4.08      0.89 o
  -1  -2   3      169.05      173.33      2.28 o
   0  -2   3      217.53      218.51      1.44 o
   1  -2   3       39.25       36.31      0.80 o
   2  -2   3       19.69       19.96      0.82 o
   3  -2   3        9.98        8.82      1.47 o
   4  -2   3        0.25       -0.26      1.61 o
  -4  -1   3        0.47        0.87      1.38 o
  -3  -1   3        0.00       -0.13      0.92 o
  -2  -1   3       91.63       94.43      1.39 o
  -1  -1   3      256.87      261.67      1.69 o
   0  -1   3       94.07       83.11      2.05 o
   1  -1   3       41.05       45.23      0.97 o
   2  -1   3       27.65       29.43      1.05 o
   3  -1   3       10.63       10.64      1.20 o
   4  -1   3        1.76        1.52      1.71 o
  -4   0   3        0.24        0.13      1.18 o
  -3   0   3       12.74       12.38      1.08 o
  -2   0   3       69.96       70.92      0.97 o
  -1   0   3       17.69       13.98      0.58 o
   0   0   3       17.27       19.94      1.21 o
   1   0   3       75.60       74.05      2.05 o
   2   0   3      101.02       95.78      2.50 o
   3   0   3        7.07        6.51      1.72 o
   4   0   3        2.64        1.94      1.81 o
  -4   1   3        0.01       -0.68      1.65 o
  -3   1   3        7.16        7.92      0.86 o
  -2   1   3        1.48        1.53      0.44 o
  -1   1   3        0.20        1.05      0.64 o
   0   1   3       88.79       89.73      1.34 o
   1   1   3      364.78      342.03      2.86 o
   2   1   3       16.89       15.43      1.18 o
   3   1   3        1.34        2.57      1.78 o
   4   1   3        4.89        5.39      1.99 o
   5   1   3        0.46        0.64      1.98 o
  -4   2   3        0.59        0.47      1.91 o
  -3   2   3        5.22        4.93      0.57 o
  -2   2   3        0.00        0.13      0.25 o
  -1   2   3       25.86       26.86      0.77 o
   0   2   3      338.06      325.96      1.84 o
   1   2   3       10.81        7.84      1.35 o
   2   2   3        1.96        2.63      0.97 o
   3   2   3        7.31        6.88      1.84 o
   4   2   3        2.13        0.85      1.91 o
   5   2   3        7.97        7.80      2.47 o
  -4   3   3        2.59        1.60      1.90 o
  -3   3   3        0.02        0.18      0.36 o
  -2   3   3        2.90        2.90      0.69 o
  -1   3   3       73.85       70.05      3.01 o
   0   3   3        0.19        0.07      0.53 o
   1   3   3       20.27       19.24      1.74 o
   2   3   3       10.61       10.62      0.98 o
   3   3   3        5.59        5.97      1.92 o
   4   3   3       14.01       14.21      2.56 o
  -3   4   3        0.23        0.11      1.96 o
  -2   4   3        3.83        3.71      0.91 o
  -1   4   3        0.06        0.44      0.87 o
   0   4   3       18.89       21.18      1.27 o
   1   4   3        8.99       12.57      1.30 o
   2   4   3        9.31        9.11      2.13 o
   3   4   3       13.34       12.37      2.48 o
   4   4   3        2.49        1.53      2.11 o
  -3   5   3        0.03       -1.55      1.96 o
  -2   5   3        0.06        0.12      0.91 o
  -1   5   3        5.51        5.92      1.15 o
   0   5   3        3.20        3.22      1.12 o
   1   5   3        9.84        9.17      1.93 o
   2   5   3        6.60        5.18      1.99 o
   3   5   3        2.01        2.74      2.17 o
  -3   6   3        0.18       -1.27      1.98 o
  -2   6   3        0.99        1.43      1.91 o
  -1   6   3        0.83        1.08      1.59 o
   0   6   3        5.59        4.97      0.97 o
   1   6   3        1.68        1.67      2.02 o
   2   6   3       18.73       15.20      2.66 o
   3   6   3        0.16       -0.35      2.16 o
  -2   7   3        0.41        0.86      1.87 o
  -1   7   3        1.45        1.18      1.72 o
   0   7   3        0.21        0.29      1.00 o
   1   7   3       21.49       23.02      2.63 o
   2   7   3        0.10       -0.22      1.98 o
  -1   8   3        0.01       -0.29      2.18 o
   0   8   3        7.74        7.87      2.28 o
  -1  -7   4        2.40        4.29      2.29 o
   0  -7   4        1.44        2.43      1.69 o
  -2  -6   4        2.18        2.24      2.03 o
  -1  -6   4        2.80        2.60      1.88 o
   0  -6   4        1.23        0.99      1.64 o
   1  -6   4        4.65        4.49      0.96 o
   2  -6   4        3.76        4.11      1.79 o
   3  -6   4       13.71       16.07      2.42 o
  -3  -5   4        0.86        1.13      1.53 o
  -2  -5   4        2.62        3.97      2.10 o
  -1  -5   4        0.35        0.22      0.59 o
   0  -5   4       14.00       13.34      0.97 o
   1  -5   4       15.68       17.22      1.17 o
   2  -5   4       28.29       31.95      1.55 o
   3  -5   4        5.24        6.84      2.10 o
  -4  -4   4        0.12        0.37      2.15 o
  -3  -4   4        0.77        3.23      2.03 o
  -2  -4   4        0.04        0.25      0.69 o
  -1  -4   4       20.90       21.05      2.17 o
   0  -4   4       37.01       37.47      1.13 o
   1  -4   4       24.62       25.85      1.05 o
   2  -4   4        9.15        8.63      0.85 o
   3  -4   4        0.49        0.05      0.91 o
  -4  -3   4        0.02       -1.25      1.87 o
  -3  -3   4        0.06       -0.04      1.00 o
  -2  -3   4       18.61       19.24      1.05 o
  -1  -3   4       42.37       39.01      0.96 o
   0  -3   4        1.10        0.99      0.46 o
   1  -3   4       15.69       15.27      0.71 o
   2  -3   4        6.77        6.41      0.72 o
   3  -3   4       26.06       27.59      1.95 o
   4  -3   4        1.24        0.73      1.69 o
  -4  -2   4        0.14       -0.15      1.59 o
  -3  -2   4       10.40       10.79      0.94 o
  -2  -2   4       19.47       20.01      1.12 o
  -1  -2   4       19.27       19.99      0.62 o
   0  -2   4        9.63        9.76      0.95 o
   1  -2   4       52.57       57.88      0.97 o
   2  -2   4       60.04       62.23      1.41 o
   4  -2   4        1.91        3.01      1.79 o
  -4  -1   4        3.18        4.36      1.50 o
  -3  -1   4        4.46        6.36      1.03 o
  -2  -1   4       27.69       28.99      0.92 o
  -1  -1   4        0.89        0.73      0.35 o
   0  -1   4      193.50      201.48      3.23 o
   1  -1   4       95.36      103.40      1.39 o
   2  -1   4       14.30       13.67      0.94 o
   3  -1   4       17.01       14.33      1.95 o
   4  -1   4       11.18        8.86      2.00 o
  -3   0   4        7.12        7.31      0.95 o
  -2   0   4        7.76        8.60      0.53 o
  -1   0   4      177.45      185.83      1.45 o
   0   0   4       66.71       67.77      1.91 o
   1   0   4      157.83      153.01      2.92 o
   2   0   4      123.48      121.56      2.21 o
   3   0   4       58.56       51.87      2.80 o
   4   0   4       21.44       20.28      2.50 o
   5   0   4        0.00       -0.37      1.98 o
  -4   1   4        0.55        1.44      2.01 o
  -3   1   4        3.99        3.89      0.60 o
  -2   1   4       50.09       52.05      2.05 o
  -1   1   4       14.53       14.13      0.86 o
   0   1   4      308.13      315.42      2.41 o
   1   1   4      456.47      456.25      3.50 o
   2   1   4      213.15      209.47      2.94 o
   3   1   4       52.66       50.34      2.83 o
   4   1   4        0.11       -0.99      2.04 o
   5   1   4        7.42        9.07      2.41 o
  -4   2   4        0.44        1.09      1.66 o
  -3   2   4        8.30        7.58      1.14 o
  -2   2   4        2.81        3.03      0.65 o
  -1   2   4      128.98      127.96      1.18 o
   0   2   4      468.84      466.26      2.61 o
   1   2   4      338.69      358.77      3.27 o
   2   2   4       84.28       86.37      1.72 o
   3   2   4        0.23       -0.96      1.63 o
   4   2   4       25.97       25.32      2.69 o
  -4   3   4        1.00        1.20      1.95 o
  -3   3   4        0.65        0.35      0.42 o
  -2   3   4       17.91       16.11      0.63 o
  -1   3   4      129.04      128.44      1.80 o
   0   3   4      155.22      157.53      1.58 o
   1   3   4       57.48       55.15      1.69 o
   2   3   4        0.08        0.00      0.88 o
   3   3   4       49.27       50.48      3.07 o
   4   3   4       99.67      104.44      4.49 o
  -3   4   4        0.75        0.26      2.01 o
  -2   4   4       19.31       17.99      1.02 o
  -1   4   4       25.29       25.22      1.75 o
   0   4   4        9.30        9.86      0.70 o
   1   4   4        4.60        4.97      0.84 o
   2   4   4       49.93       46.70      2.97 o
   3   4   4      169.34      168.56      5.20 o
   4   4   4        0.61        2.61      2.48 o
  -3   5   4        3.16        3.92      1.94 o
  -2   5   4        2.13        1.99      0.95 o
  -1   5   4        0.00        0.47      0.98 o
   0   5   4       12.60       12.11      0.84 o
   1   5   4       26.39       24.90      1.48 o
   2   5   4      142.17      142.64      4.72 o
   3   5   4        1.38        0.66      2.00 o
  -3   6   4        0.09       -0.06      1.98 o
  -2   6   4        0.83        1.33      1.75 o
  -1   6   4       11.95       14.18      2.23 o
   0   6   4        7.90        8.41      2.01 o
   1   6   4       47.18       40.61      2.86 o
   2   6   4        0.52        1.83      2.01 o
   3   6   4        5.43        8.20      2.40 o
  -2   7   4        5.35        7.95      2.28 o
  -1   7   4        1.37        1.13      1.91 o
   0   7   4        4.33        3.43      2.02 o
   1   7   4        0.17       -0.31      1.87 o
   2   7   4        2.78        2.10      2.26 o
  -1   8   4        0.00        0.47      2.03 o
   0   8   4        1.29        1.30      2.09 o
  -1  -7   5        0.03        0.50      2.32 o
   0  -7   5        8.77       10.78      2.14 o
  -2  -6   5        0.15        0.00      2.30 o
  -1  -6   5       11.49       13.03      2.36 o
   0  -6   5        3.68        3.01      1.83 o
   1  -6   5        5.24        4.69      1.49 o
  -3  -5   5        0.38        0.97      2.40 o
  -2  -5   5        7.54       10.30      2.19 o
  -1  -5   5        0.29        1.31      1.96 o
   0  -5   5       29.58       30.01      1.04 o
   1  -5   5      154.98      160.94      2.68 o
   2  -5   5       31.03       31.88      1.93 o
  -4  -4   5        0.34        1.06      2.06 o
  -3  -4   5        2.08        2.76      2.25 o
  -2  -4   5        3.10        0.87      1.92 o
  -1  -4   5       81.70       82.68      3.45 o
   0  -4   5      307.21      299.89      2.82 o
   1  -4   5       73.04       76.74      2.66 o
   2  -4   5        0.11        0.29      0.92 o
   3  -4   5       11.83       11.37      1.62 o
  -4  -3   5        0.20       -1.06      1.87 o
  -3  -3   5       11.32        8.62      1.99 o
  -2  -3   5       95.82       99.09      2.94 o
  -1  -3   5      317.48      307.85      7.40 o
   0  -3   5      114.68      113.77      2.81 o
   1  -3   5        0.51        0.14      0.65 o
   2  -3   5       47.12       50.93      1.42 o
   3  -3   5       12.44       12.37      1.73 o
   4  -3   5        0.14       -0.44      1.81 o
  -3  -2   5       52.75       57.11      1.48 o
  -2  -2   5      141.27      147.36      3.13 o
  -1  -2   5       74.16       74.15      2.82 o
   0  -2   5       18.55       23.03      1.24 o
   1  -2   5      127.97      149.36      1.92 o
   2  -2   5       46.86       49.17      1.37 o
   3  -2   5        2.11        2.14      1.44 o
   4  -2   5        2.72        3.01      1.99 o
  -3  -1   5       29.89       32.77      1.80 o
  -2  -1   5        7.11        6.56      0.60 o
  -1  -1   5       61.97       68.00      1.46 o
   0  -1   5      197.20      220.40      3.70 o
   1  -1   5      108.64      112.83      3.39 o
   2  -1   5       16.96       18.05      1.01 o
   3  -1   5       24.70       20.98      2.17 o
   4  -1   5       10.64        7.79      2.16 o
  -3   0   5        1.61        1.64      0.80 o
  -2   0   5       50.03       55.67      0.98 o
  -1   0   5       97.84      108.73      1.26 o
   0   0   5       79.30       77.30      2.16 o
   1   0   5       81.94       83.65      2.47 o
   2   0   5      202.50      202.00      3.14 o
   3   0   5       45.51       49.39      2.85 o
   4   0   5        0.41        0.68      1.84 o
  -4   1   5        3.47        4.36      1.74 o
  -3   1   5       19.09       19.74      2.18 o
  -2   1   5       21.69       24.24      1.07 o
  -1   1   5        6.69        6.82      0.40 o
   0   1   5      152.37      157.22      1.52 o
   1   1   5      856.11      891.56     10.07 o
   2   1   5      151.79      158.09      2.20 o
   3   1   5        0.00       -1.39      1.76 o
   4   1   5        2.13        1.00      1.98 o
  -4   2   5        4.88        7.12      2.28 o
  -3   2   5        4.79        4.79      1.03 o
  -2   2   5        0.01       -0.02      0.74 o
  -1   2   5       86.34       83.96      2.04 o
   0   2   5     1019.82     1071.73      3.23 o
   1   2   5      280.06      299.41      4.58 o
   2   2   5        1.46        0.61      1.02 o
   3   2   5       20.26       22.82      2.46 o
   4   2   5       83.07       80.78      4.02 o
  -4   3   5        0.94       -0.99      2.21 o
  -3   3   5        0.01        0.51      0.61 o
  -2   3   5       22.71       20.08      2.13 o
  -1   3   5      334.75      343.98      3.69 o
   0   3   5      163.27      174.18      1.70 o
   1   3   5        2.95        3.26      1.02 o
   2   3   5       76.56       73.57      3.16 o
   3   3   5      316.20      322.26      6.67 o
   4   3   5        5.86        6.52      2.21 o
  -3   4   5        5.23        2.44      2.11 o
  -2   4   5       52.38       50.36      3.40 o
  -1   4   5       35.73       38.38      1.06 o
   0   4   5        0.47        0.47      0.55 o
   1   4   5      125.17      128.08      3.63 o
   2   4   5      666.33      651.30      8.85 o
   3   4   5        8.58        9.84      2.39 o
   4   4   5        0.01       -1.14      2.39 o
  -3   5   5        5.66        5.77      2.36 o
  -2   5   5        4.20        4.26      2.02 o
  -1   5   5        0.68        1.24      1.01 o
   0   5   5       92.32       91.46      1.58 o
   1   5   5      652.98      641.63      6.93 o
   2   5   5        7.73        7.54      2.04 o
   3   5   5        2.79        3.49      2.21 o
  -2   6   5        2.50        4.12      2.03 o
  -1   6   5       38.38       37.70      2.89 o
   0   6   5      295.49      303.57      5.94 o
   1   6   5        4.34        6.46      2.15 o
   2   6   5       11.52       16.67      2.39 o
   3   6   5       19.38       22.49      3.08 o
  -2   7   5        9.75       10.51      2.43 o
  -1   7   5       71.53       73.24      3.84 o
   0   7   5        2.26        1.93      2.05 o
   1   7   5       14.85       17.54      2.49 o
   2   7   5       24.64       30.75      3.29 o
  -1   8   5        1.34        2.11      2.18 o
   0   8   5        8.82        8.69      2.37 o
   0  -7   6        8.06        6.33      2.18 o
  -2  -6   6       13.49       18.92      2.71 o
  -1  -6   6       13.37       15.13      2.43 o
   0  -6   6        2.03        1.61      1.85 o
   1  -6   6       44.23       44.86      2.82 o
  -2  -5   6        9.69       10.73      2.30 o
  -1  -5   6        5.08        4.31      2.04 o
   0  -5   6      180.75      181.29      5.02 o
   1  -5   6       24.02       21.96      2.18 o
   2  -5   6        0.04        0.83      1.29 o
  -3  -4   6        1.97        1.46      2.27 o
  -2  -4   6        9.78        7.05      2.08 o
  -1  -4   6      376.64      400.01      7.24 o
   0  -4   6       54.47       54.95      2.88 o
   1  -4   6        0.43        0.33      1.55 o
   2  -4   6        2.57        2.79      1.45 o
   3  -4   6        3.59        3.09      1.47 o
  -3  -3   6       11.05       12.15      2.49 o
  -2  -3   6      363.68      369.59      5.64 o
  -1  -3   6       67.43       69.99      2.12 o
   0  -3   6        2.01        2.45      0.92 o
   1  -3   6       23.76       24.79      1.01 o
   2  -3   6       32.49       30.03      2.12 o
   3  -3   6        0.76        0.57      1.48 o
   4  -3   6        0.05        1.31      1.91 o
  -4  -2   6        7.57        8.45      2.34 o
  -3  -2   6      170.49      188.52      3.82 o
  -2  -2   6       41.14       43.04      1.17 o
  -1  -2   6        1.27        0.89      0.96 o
   0  -2   6       94.60      111.48      5.24 o
   1  -2   6      178.46      197.94      4.68 o
   2  -2   6        5.69        6.44      0.89 o
   3  -2   6        0.00        0.61      1.61 o
   4  -2   6        0.65       -0.34      1.92 o
  -4  -1   6       45.76       51.45      3.57 o
  -3  -1   6       11.78       11.58      1.69 o
  -2  -1   6        0.02        0.37      0.63 o
  -1  -1   6      138.63      157.63      1.52 o
   0  -1   6      439.81      480.58      5.76 o
   1  -1   6       29.62       29.58      0.98 o
   2  -1   6        0.03       -0.01      0.75 o
   3  -1   6        2.63        1.08      1.17 o
   4  -1   6        3.26        2.70      1.94 o
  -4   0   6        1.20        1.34      1.85 o
  -3   0   6        0.39        0.62      0.53 o
  -2   0   6       75.50       85.47      1.18 o
  -1   0   6      318.52      349.74      2.96 o
   0   0   6       55.37       51.74      2.01 o
   1   0   6       10.62       13.31      1.50 o
   2   0   6       11.81       11.13      1.00 o
   3   0   6        8.82       10.25      2.04 o
   4   0   6        2.08        1.07      1.82 o
  -4   1   6        0.72        1.01      1.18 o
  -3   1   6       24.78       26.44      1.53 o
  -2   1   6       73.34       82.62      1.88 o
  -1   1   6       26.71       25.30      0.87 o
   0   1   6       93.45      105.81      1.78 o
   1   1   6       67.75       70.40      1.72 o
   2   1   6       12.37       14.58      1.06 o
   3   1   6        1.75        2.21      1.61 o
   4   1   6        3.63        6.31      2.19 o
  -4   2   6        6.17        6.73      2.39 o
  -3   2   6        9.59       10.70      1.11 o
  -2   2   6        3.06        2.73      0.83 o
  -1   2   6      124.02      130.18      1.28 o
   0   2   6      166.33      178.01      1.71 o
   1   2   6        4.45        4.97      0.97 o
   2   2   6        2.30        2.35      1.06 o
   3   2   6       33.36       30.78      2.72 o
   4   2   6       13.81       12.32      2.37 o
  -4   3   6        1.25        0.50      2.29 o
  -3   3   6        0.00       -0.09      0.63 o
  -2   3   6       54.31       49.58      0.98 o
  -1   3   6      127.97      132.35      1.02 o
   0   3   6        0.21        0.44      0.45 o
   1   3   6       42.13       43.04      2.14 o
   2   3   6      166.50      152.20      4.36 o
   3   3   6       42.80       41.87      2.87 o
   4   3   6        4.08        4.36      2.32 o
  -3   4   6       14.00       12.45      2.12 o
  -2   4   6       51.95       50.07      2.93 o
  -1   4   6        1.49        1.13      0.60 o
   0   4   6       79.07       82.20      1.40 o
   1   4   6      369.70      353.88      5.70 o
   2   4   6       75.53       72.14      3.48 o
   3   4   6        2.56        3.10      2.06 o
   4   4   6        0.30       -1.38      2.20 o
  -3   5   6       13.32       10.49      2.35 o
  -2   5   6        0.30       -0.33      1.75 o
  -1   5   6       57.78       60.14      1.43 o
   0   5   6      352.12      358.13      2.94 o
   1   5   6       57.97       54.41      2.60 o
   2   5   6        0.00       -0.08      1.95 o
   3   5   6        0.10        0.66      1.99 o
  -2   6   6       26.33       25.28      2.89 o
  -1   6   6      177.00      172.06      5.14 o
   0   6   6       17.61       15.72      2.15 o
   1   6   6        2.80        2.52      1.92 o
   2   6   6        3.35        1.33      2.00 o
  -1   7   6        2.43        0.19      1.82 o
   0   7   6        5.46        7.54      2.13 o
   1   7   6        8.14        7.69      2.30 o
   2   7   6        0.24       -0.06      2.25 o
   0   8   6        7.44       10.34      2.43 o
   0  -7   7        0.31       -1.79      1.86 o
  -1  -6   7        0.02       -0.21      2.20 o
   0  -6   7        1.22        0.91      1.92 o
   1  -6   7        0.06        0.14      1.77 o
  -2  -5   7        0.15       -0.27      2.13 o
  -1  -5   7       17.03       15.22      2.30 o
   0  -5   7        0.23        0.31      1.84 o
   1  -5   7        0.10       -0.47      1.63 o
   2  -5   7        0.37        0.44      1.51 o
  -3  -4   7        0.21        1.01      2.24 o
  -2  -4   7       52.71       53.11      3.54 o
  -1  -4   7        3.69        3.46      1.89 o
   0  -4   7        0.43        1.14      1.67 o
   1  -4   7        0.11       -0.74      1.66 o
   2  -4   7        0.54        2.32      1.64 o
   3  -4   7        0.42        1.49      1.59 o
  -3  -3   7       63.75       55.00      3.48 o
  -2  -3   7       12.56       12.51      2.18 o
  -1  -3   7        3.73        4.89      1.99 o
   0  -3   7        1.88        1.97      1.48 o
   1  -3   7        7.40        6.48      0.85 o
   2  -3   7        4.37        4.72      1.10 o
   3  -3   7        0.58        1.46      1.62 o
   4  -3   7        0.15       -0.73      1.98 o
  -4  -2   7       38.35       36.48      3.38 o
  -3  -2   7       16.91       15.57      2.27 o
  -2  -2   7        4.91        5.03      1.15 o
  -1  -2   7       13.73       14.23      1.30 o
   0  -2   7       38.47       39.27      1.60 o
   1  -2   7       32.21       33.50      1.09 o
   2  -2   7       13.11       15.17      1.50 o
   3  -2   7        0.49        0.42      1.71 o
   4  -2   7        0.70        0.61      2.04 o
  -4  -1   7       10.38        7.66      2.31 o
  -3  -1   7        2.18        1.67      1.07 o
  -2  -1   7       20.69       21.64      1.24 o
  -1  -1   7       74.38       85.16      1.39 o
   0  -1   7       98.57       98.98      3.03 o
   1  -1   7       79.86       75.23      1.45 o
   2  -1   7        1.35        1.50      1.00 o
   3  -1   7        3.33        2.29      1.65 o
   4  -1   7        0.92       -0.61      2.03 o
  -4   0   7        0.40        0.46      1.87 o
  -3   0   7       14.53       15.69      1.83 o
  -2   0   7       51.82       53.62      1.14 o
  -1   0   7       89.07       90.52      1.70 o
   0   0   7      158.30      137.95      3.27 o
   1   0   7        3.88        2.82      1.42 o
   2   0   7       10.96       11.23      1.37 o
   3   0   7        0.31       -0.26      1.19 o
   4   0   7        0.91        0.47      1.79 o
  -4   1   7        6.68        6.23      1.37 o
  -3   1   7       17.53       15.61      1.40 o
  -2   1   7       25.45       24.07      1.33 o
  -1   1   7       75.11       67.44      3.48 o
   0   1   7       15.82       13.25      1.42 o
   1   1   7       21.43       20.15      1.06 o
   2   1   7        0.01        0.13      1.14 o
   3   1   7        8.19       10.04      2.05 o
   4   1   7        0.20       -1.25      2.18 o
  -4   2   7        4.01        2.13      2.20 o
  -3   2   7        3.22        3.13      1.09 o
  -2   2   7        5.63        5.99      0.92 o
  -1   2   7       35.65       35.64      0.72 o
   0   2   7       17.42       16.66      1.07 o
   1   2   7        0.03       -0.15      0.72 o
   2   2   7       24.44       29.61      2.48 o
   3   2   7        0.71        0.56      2.10 o
   4   2   7        0.37        0.89      2.11 o
  -4   3   7        0.20        2.25      2.32 o
  -3   3   7        0.40       -0.42      1.94 o
  -2   3   7       34.40       34.39      1.05 o
  -1   3   7        5.05        5.30      0.47 o
   0   3   7        0.50        0.85      0.52 o
   1   3   7       15.19       15.88      1.00 o
   2   3   7        4.09        2.57      1.88 o
   3   3   7        0.43        0.85      2.03 o
   4   3   7        0.75        0.98      2.21 o
  -3   4   7       17.95       16.81      2.50 o
  -2   4   7        0.69        1.79      1.70 o
  -1   4   7        2.35        2.02      0.35 o
   0   4   7        0.57        0.35      0.63 o
   1   4   7       11.37       10.27      1.60 o
   2   4   7        0.17        0.56      1.88 o
   3   4   7        3.62        4.51      2.15 o
  -3   5   7        0.04        1.48      2.21 o
  -2   5   7        3.55        3.94      2.09 o
  -1   5   7       18.27       17.71      0.96 o
   0   5   7       11.29       11.91      1.42 o
   1   5   7        0.27        0.78      1.02 o
   2   5   7        6.60        5.87      2.05 o
   3   5   7        0.07       -0.06      2.39 o
  -2   6   7       22.16       21.51      2.70 o
  -1   6   7        4.53        6.77      1.85 o
   0   6   7        1.70        2.89      1.78 o
   1   6   7        4.00        4.29      2.18 o
   2   6   7        0.00        0.67      2.20 o
  -1   7   7        1.13        1.40      1.91 o
   0   7   7        0.40       -0.95      1.78 o
   1   7   7        0.02        0.77      2.00 o
   2   7   7        2.73       -0.10      2.47 o
   0   8   7        0.01       -0.25      2.10 o
  -1  -6   8        7.31        8.43      2.48 o
   0  -6   8        0.88        0.93      1.98 o
   1  -6   8        0.56       -0.08      1.93 o
  -2  -5   8        7.34        8.88      2.80 o
  -1  -5   8        0.83        3.50      2.13 o
   0  -5   8        0.98        1.46      1.64 o
   1  -5   8        1.15        0.57      1.90 o
   2  -5   8        0.54        1.95      1.90 o
  -2  -4   8        0.04       -0.47      2.17 o
  -1  -4   8        1.26        1.87      1.71 o
   0  -4   8        0.48        2.70      1.83 o
   1  -4   8        2.31        1.17      1.76 o
   2  -4   8        0.34        0.77      1.65 o
   3  -4   8        0.10       -0.45      1.72 o
  -3  -3   8        0.79        1.63      2.01 o
  -2  -3   8        0.79        2.87      2.04 o
  -1  -3   8        0.10        0.69      1.97 o
   0  -3   8        5.72        6.96      1.68 o
   1  -3   8        1.41        1.55      0.71 o
   2  -3   8        0.98       -0.28      1.59 o
   3  -3   8        0.74        1.83      1.89 o
  -3  -2   8        0.15        0.95      1.98 o
  -2  -2   8        0.07        0.03      1.03 o
  -1  -2   8        4.76        5.27      1.14 o
   0  -2   8        1.28        1.22      1.38 o
   1  -2   8       18.87       17.63      1.07 o
   2  -2   8        5.21        4.13      1.10 o
   3  -2   8        0.74        0.67      1.64 o
   4  -2   8        7.10        6.13      2.22 o
  -4  -1   8        0.00        0.45      2.06 o
  -3  -1   8        0.25        0.68      1.72 o
  -2  -1   8        0.36        0.45      0.76 o
  -1  -1   8        0.00       -0.09      0.54 o
   0  -1   8       66.69       66.43      6.60 o
   1  -1   8       23.68       23.32      1.44 o
   2  -1   8        1.31        0.47      0.99 o
   3  -1   8       22.04       19.91      2.37 o
   4  -1   8        0.34        0.70      2.09 o
  -4   0   8        0.54        3.84      2.06 o
  -3   0   8        0.49        0.13      1.07 o
  -2   0   8        0.62        0.07      0.61 o
  -1   0   8       68.86       65.16      1.35 o
   0   0   8       43.73       45.16      1.60 o
   1   0   8        2.34        1.35      0.98 o
   2   0   8       39.61       41.94      1.77 o
   3   0   8        3.62        2.74      1.29 o
   4   0   8        0.25        0.40      1.75 o
  -4   1   8        0.95        1.19      2.13 o
  -3   1   8        0.44       -0.23      1.12 o
  -2   1   8       23.55       24.14      1.39 o
  -1   1   8       27.04       26.13      1.29 o
   0   1   8        4.38        2.73      1.29 o
   1   1   8       36.65       33.41      1.22 o
   2   1   8       26.08       26.18      1.62 o
   3   1   8        5.76        5.18      1.98 o
   4   1   8        2.65        3.74      2.23 o
  -4   2   8        0.11       -0.42      2.17 o
  -3   2   8        2.85        3.51      1.11 o
  -2   2   8        8.76        8.18      1.02 o
  -1   2   8        6.11        5.09      0.67 o
   0   2   8       11.23       10.31      0.97 o
   1   2   8       73.99       72.82      1.62 o
   2   2   8       48.13       48.98      1.97 o
   3   2   8        7.10        5.92      2.20 o
   4   2   8        0.02        0.60      2.07 o
  -3   3   8        3.23        3.26      2.04 o
  -2   3   8        4.17        4.95      0.77 o
  -1   3   8        0.60        0.43      0.44 o
   0   3   8       64.60       63.44      1.61 o
   1   3   8       88.49       84.69      1.76 o
   2   3   8        9.29        6.64      2.01 o
   3   3   8        0.01        1.32      2.16 o
   4   3   8        0.37        0.87      2.38 o
  -3   4   8        1.43        1.99      1.90 o
  -2   4   8        0.02        0.94      1.68 o
  -1   4   8       16.31       16.35      0.72 o
   0   4   8       46.03       46.66      1.57 o
   1   4   8        4.65        2.97      1.10 o
   2   4   8        0.25       -0.17      1.77 o
   3   4   8        0.00       -0.45      1.88 o
  -3   5   8        0.00       -0.89      2.27 o
  -2   5   8        0.58        0.02      1.99 o
  -1   5   8        6.49        6.95      0.75 o
   0   5   8        0.04       -0.08      0.98 o
   1   5   8        1.25        1.65      1.87 o
   2   5   8        0.44        0.24      2.23 o
   3   5   8       10.07       11.92      2.78 o
  -2   6   8        0.06        0.29      2.03 o
  -1   6   8        1.57        1.20      0.99 o
   0   6   8        1.33        1.69      1.67 o
   1   6   8        0.53        1.00      1.92 o
   2   6   8        9.64        8.52      2.41 o
  -1   7   8        0.49        1.78      1.94 o
   0   7   8        0.15        2.38      1.89 o
   1   7   8        2.63        3.52      2.20 o
   0   8   8        0.01       -0.37      2.08 o
   0  -6   9        1.50       -1.36      2.04 o
   1  -6   9        7.76        4.24      2.15 o
  -1  -5   9        2.55        4.20      2.13 o
   0  -5   9       13.20       12.91      2.30 o
   1  -5   9        1.89        0.67      1.95 o
   2  -5   9        0.33        0.68      1.87 o
  -2  -4   9        1.76        2.81      2.23 o
  -1  -4   9       11.72       11.26      2.42 o
   0  -4   9        4.15        3.65      1.76 o
   1  -4   9        5.90        7.94      1.97 o
   2  -4   9        3.48        2.91      1.93 o
   3  -4   9        0.00        1.58      1.85 o
  -3  -3   9        0.38        0.44      2.30 o
  -2  -3   9        5.58        6.44      2.40 o
  -1  -3   9        5.93        4.99      1.91 o
   0  -3   9       25.60       26.80      2.45 o
   1  -3   9        6.77        5.77      1.56 o
   2  -3   9        0.15        0.05      1.63 o
   3  -3   9        5.90        6.02      2.22 o
  -3  -2   9        1.57        3.01      1.91 o
  -2  -2   9        3.95        0.71      2.00 o
  -1  -2   9       39.14       36.30      2.63 o
   0  -2   9        6.72        5.59      1.81 o
   1  -2   9        2.65        3.02      0.83 o
   2  -2   9       11.02       11.92      1.25 o
   3  -2   9        6.58        6.39      2.09 o
  -4  -1   9        0.34        0.65      2.17 o
  -3  -1   9        0.96        1.56      1.84 o
  -2  -1   9       20.68       20.07      0.94 o
  -1  -1   9        3.24        1.51      0.65 o
   0  -1   9       11.46       11.95      1.83 o
   1  -1   9       16.09       14.61      1.96 o
   2  -1   9       26.69       24.56      2.24 o
   3  -1   9        1.12       -0.14      1.68 o
  -4   0   9        0.03        0.41      2.01 o
  -3   0   9        4.11        4.29      1.13 o
  -2   0   9        1.05        0.56      0.60 o
  -1   0   9       13.61       13.05      0.87 o
   0   0   9       12.38       13.08      1.26 o
   1   0   9       66.50       67.63      3.00 o
   2   0   9        0.34        0.51      1.61 o
   3   0   9       31.37       31.05      2.49 o
   4   0   9        1.25        1.22      1.92 o
  -4   1   9        0.33        0.33      2.02 o
  -3   1   9        0.36        0.72      1.10 o
  -2   1   9        4.61        4.15      0.38 o
  -1   1   9        3.17        3.23      0.78 o
   0   1   9       93.35       84.18      2.05 o
   1   1   9        0.03       -0.07      0.86 o
   2   1   9        8.23        7.32      1.37 o
   3   1   9        1.15        1.70      1.91 o
   4   1   9        0.28       -0.67      2.19 o
  -4   2   9        0.14        1.42      2.24 o
  -3   2   9        0.54        0.64      1.02 o
  -2   2   9        0.30        0.25      0.94 o
  -1   2   9       62.57       59.20      1.39 o
   0   2   9        0.07        0.13      0.74 o
   1   2   9        6.75        6.51      0.94 o
   2   2   9        0.73        1.07      1.18 o
   3   2   9        0.04        0.13      1.90 o
   4   2   9       11.43       11.62      2.92 o
  -3   3   9        0.07        1.15      1.92 o
  -2   3   9       22.40       21.40      1.17 o
  -1   3   9        0.01        0.19      0.61 o
   0   3   9       33.97       32.93      1.36 o
   1   3   9        0.00        0.07      0.85 o
   2   3   9        2.44        1.36      2.02 o
   3   3   9       12.62       14.17      2.49 o
  -3   4   9        4.73        5.16      1.97 o
  -2   4   9        0.03        1.52      1.68 o
  -1   4   9       21.16       21.45      0.71 o
   0   4   9        2.17        1.40      1.45 o
   1   4   9        6.55        4.85      1.86 o
   2   4   9        5.75        6.69      2.11 o
   3   4   9        5.89        7.63      2.33 o
  -2   5   9        4.51        3.66      1.93 o
  -1   5   9        3.42        3.09      1.68 o
   0   5   9        5.31        5.46      1.60 o
   1   5   9        0.63       -0.27      1.97 o
   2   5   9       16.34       19.49      2.62 o
   3   5   9        9.11        9.56      2.80 o
  -2   6   9        1.03        1.00      2.20 o
  -1   6   9        1.66        2.21      1.47 o
   0   6   9        0.01       -0.66      1.52 o
   1   6   9       16.27       14.73      2.45 o
   2   6   9       13.30       12.04      2.43 o
   0   7   9        5.85        5.24      1.86 o
   1   7   9        9.66       10.86      2.57 o
   0  -5  10        1.76        2.29      1.88 o
   1  -5  10        0.05        1.21      2.13 o
   2  -5  10        3.18        2.24      2.23 o
  -2  -4  10       17.27       17.71      2.67 o
  -1  -4  10        0.99        0.39      1.95 o
   0  -4  10        1.16        0.72      1.71 o
   1  -4  10       14.00       14.91      2.35 o
   2  -4  10        1.61        1.62      2.05 o
  -2  -3  10        0.39        1.19      2.20 o
  -1  -3  10        6.22        8.51      2.23 o
   0  -3  10       38.08       31.82      2.75 o
   1  -3  10        5.93        8.44      2.10 o
   2  -3  10       26.36       26.14      2.52 o
   3  -3  10        0.47        0.86      2.18 o
  -3  -2  10        0.14       -0.96      2.20 o
  -2  -2  10        7.68        8.09      2.19 o
  -1  -2  10       51.66       44.41      2.98 o
   0  -2  10       10.43        8.11      1.82 o
   1  -2  10       50.91       50.01      1.55 o
   2  -2  10        0.19        0.44      1.83 o
   3  -2  10        1.12        0.48      1.95 o
  -3  -1  10        3.42        4.22      2.11 o
  -2  -1  10       33.11       31.41      1.09 o
  -1  -1  10        7.18        6.35      0.62 o
   0  -1  10       58.79       52.74      2.90 o
   1  -1  10        1.22        1.24      1.53 o
   2  -1  10        0.79        1.29      1.78 o
   3  -1  10      127.17      131.36      4.97 o
  -4   0  10        0.63        2.49      2.04 o
  -3   0  10       11.98       14.91      1.40 o
  -2   0  10        1.62        1.38      0.65 o
  -1   0  10       30.06       26.90      1.74 o
   0   0  10       16.75       16.47      1.92 o
   1   0  10        0.47        0.37      1.68 o
   2   0  10      309.67      320.70      6.68 o
   3   0  10       15.83       15.59      1.73 o
  -4   1  10        3.09        2.31      2.03 o
  -3   1  10        0.09        0.34      1.15 o
  -2   1  10        4.80        4.63      0.35 o
  -1   1  10       43.87       42.90      1.58 o
   0   1  10        7.00        6.90      1.20 o
   1   1  10      422.90      405.47      4.67 o
   2   1  10       27.45       24.92      2.51 o
   3   1  10        0.54        1.52      1.32 o
  -3   2  10        0.06       -0.73      1.11 o
  -2   2  10       44.71       43.43      1.72 o
  -1   2  10        8.65        8.89      0.68 o
   0   2  10      263.84      254.92      3.87 o
   1   2  10       21.49       21.61      1.52 o
   2   2  10        0.00        0.23      1.22 o
   3   2  10       33.72       34.29      3.03 o
  -3   3  10       23.09       22.40      2.67 o
  -2   3  10        3.97        5.31      0.99 o
  -1   3  10       70.83       75.56      1.55 o
   0   3  10        2.76        3.44      0.79 o
   1   3  10        2.12        1.85      1.15 o
   2   3  10       50.27       44.40      3.07 o
   3   3  10        3.78        3.65      2.31 o
  -3   4  10        1.17        2.71      2.18 o
  -2   4  10        9.31       10.20      2.14 o
  -1   4  10        1.81        2.64      0.68 o
   0   4  10        4.41        3.53      0.74 o
   1   4  10       40.73       32.80      2.55 o
   2   4  10        2.73        1.13      1.83 o
   3   4  10        2.85        3.48      2.34 o
  -2   5  10        5.14        5.58      2.22 o
  -1   5  10        2.65        2.09      0.90 o
   0   5  10       18.28       14.31      1.84 o
   1   5  10        0.16        0.28      1.98 o
   2   5  10        5.87        4.25      2.18 o
  -1   6  10        4.70        6.22      2.43 o
   0   6  10        0.46        0.67      1.54 o
   1   6  10        5.79        7.66      2.35 o
   2   6  10       89.52      101.86      4.80 o
   0   7  10        3.01        2.80      1.70 o
   1   7  10       72.07       82.06      4.25 o
  -1  -4  11        5.26        9.56      2.25 o
   0  -4  11        5.33        5.83      2.03 o
   1  -4  11        3.76        2.43      1.83 o
   2  -4  11        9.23        8.25      2.18 o
  -2  -3  11        2.67        3.35      1.99 o
  -1  -3  11       11.02        9.09      2.01 o
   0  -3  11       15.42       14.79      2.18 o
   1  -3  11       28.87       25.13      2.53 o
   2  -3  11        2.11        1.17      2.00 o
  -3  -2  11        0.66        1.57      2.30 o
  -2  -2  11       12.31       10.73      2.35 o
  -1  -2  11       24.29       21.80      2.42 o
   0  -2  11       53.07       42.36      3.05 o
   1  -2  11        5.18        4.91      1.92 o
   2  -2  11        0.00        0.07      1.81 o
   3  -2  11       34.78       31.10      2.93 o
  -3  -1  11        7.65        6.55      2.36 o
  -2  -1  11       14.61       15.69      2.34 o
  -1  -1  11       54.28       49.07      1.25 o
   0  -1  11        4.51        2.97      1.65 o
   1  -1  11        0.57        0.25      1.63 o
   2  -1  11      175.33      177.06      5.35 o
   3  -1  11        1.66        1.21      1.39 o
  -3   0  11        3.41        4.11      1.19 o
  -2   0  11       29.39       27.93      2.26 o
  -1   0  11        0.46        0.95      0.98 o
   0   0  11        1.88        1.28      1.67 o
   1   0  11      506.75      517.16      8.14 o
   2   0  11        6.02        5.47      2.03 o
   3   0  11        0.16        0.16      1.49 o
  -3   1  11        8.29        8.97      1.30 o
  -2   1  11        1.35        1.36      0.55 o
  -1   1  11        1.61        1.15      0.98 o
   0   1  11      721.03      725.19      8.91 o
   1   1  11       10.25       10.14      1.33 o
   2   1  11        0.22        1.27      1.27 o
   3   1  11        6.15        8.27      1.65 o
  -3   2  11        4.74        2.52      2.01 o
  -2   2  11        0.46        0.90      1.03 o
  -1   2  11      470.50      490.75      3.16 o
   0   2  11        8.11        8.92      1.18 o
   1   2  11        1.65        2.59      1.23 o
   2   2  11       29.81       25.86      1.77 o
   3   2  11        8.02        7.15      2.43 o
  -3   3  11        0.01        0.84      1.89 o
  -2   3  11      160.63      165.76      3.46 o
  -1   3  11        2.39        1.81      0.63 o
   0   3  11        2.21        2.62      0.79 o
   1   3  11       58.56       45.89      2.03 o
   2   3  11       21.06       19.78      3.02 o
   3   3  11        2.03        1.63      2.33 o
  -2   4  11        0.04        0.23      1.84 o
  -1   4  11        1.39        1.62      0.67 o
   0   4  11       53.04       43.83      1.74 o
   1   4  11       23.92       18.04      2.39 o
   2   4  11        4.14        4.35      2.18 o
   3   4  11        9.72        6.94      2.63 o
  -2   5  11        0.46        1.34      2.10 o
  -1   5  11       26.15       26.20      2.86 o
   0   5  11       11.07        8.99      1.67 o
   1   5  11        3.51        4.36      2.18 o
   2   5  11       24.71       28.19      2.95 o
  -1   6  11        2.15        3.62      2.43 o
   0   6  11        1.17        0.20      1.51 o
   1   6  11       36.49       39.66      3.21 o
   2   6  11        0.77        1.36      2.41 o
   1   7  11        3.02        5.54      2.49 o
   0  -4  12        0.02        0.14      2.07 o
   1  -4  12        0.74        1.88      2.11 o
  -1  -3  12        0.60        1.88      1.98 o
   0  -3  12        4.37        1.23      1.96 o
   1  -3  12        0.01        1.38      1.96 o
   2  -3  12        0.68        1.18      1.70 o
  -2  -2  12        1.99        3.15      2.00 o
  -1  -2  12       12.85        8.21      2.22 o
   0  -2  12        1.36       -0.36      1.63 o
   1  -2  12        0.20       -0.96      1.97 o
   2  -2  12        2.09        0.58      1.64 o
  -3  -1  12        1.57        2.22      2.10 o
  -2  -1  12       19.22       14.33      2.31 o
  -1  -1  12        4.34        4.49      1.81 o
   0  -1  12        0.64        1.94      1.63 o
   1  -1  12       23.28       21.51      2.41 o
   2  -1  12        3.00        2.86      1.86 o
   3  -1  12        0.04        0.76      2.01 o
  -3   0  12       14.76       13.96      2.44 o
  -2   0  12        4.27        4.70      1.01 o
  -1   0  12        3.56        2.58      0.88 o
   0   0  12       93.63       94.79      3.87 o
   1   0  12        4.20        4.52      2.00 o
   2   0  12        0.06        0.63      1.98 o
   3   0  12        1.14        1.28      1.47 o
  -3   1  12        1.39        2.08      1.31 o
  -2   1  12        3.99        2.92      1.04 o
  -1   1  12      154.74      150.13      2.85 o
   0   1  12        1.24        1.62      1.59 o
   1   1  12        1.88        1.42      1.22 o
   2   1  12        0.32        0.58      1.31 o
   3   1  12        0.56        0.14      1.52 o
  -3   2  12        2.05        3.85      1.99 o
  -2   2  12      121.68      113.25      2.70 o
  -1   2  12        0.47        0.40      0.72 o
   0   2  12        5.06        4.42      1.13 o
   1   2  12        1.28        0.71      1.20 o
   2   2  12        2.93        4.86      1.32 o
   3   2  12        2.78        3.30      2.23 o
  -3   3  12       53.53       44.32      3.52 o
  -2   3  12        2.66        2.83      2.00 o
  -1   3  12        4.39        5.75      0.76 o
   0   3  12        7.55        6.25      1.11 o
   1   3  12        7.19        7.20      1.38 o
   2   3  12        9.96        9.05      1.43 o
   3   3  12        1.44        1.55      2.45 o
  -2   4  12        1.93        1.83      1.79 o
  -1   4  12        9.73        9.44      1.40 o
   0   4  12        8.24        8.66      1.18 o
   1   4  12       15.30       12.71      1.53 o
   2   4  12        3.66        4.15      2.27 o
  -2   5  12        6.40        5.75      2.38 o
  -1   5  12        4.68        4.67      1.96 o
   0   5  12        9.88       10.94      1.74 o
   1   5  12        1.59        1.75      2.02 o
   2   5  12        0.37        1.05      2.26 o
   0   6  12        0.09       -0.16      1.34 o
   1   6  12        1.20        2.21      2.12 o
   1   7  12        1.85        3.07      2.36 o
   0  -3  13        1.33        1.11      2.08 o
   1  -3  13        1.11        3.06      1.99 o
  -2  -2  13        0.39       -1.35      1.88 o
  -1  -2  13        0.36       -1.29      2.05 o
   0  -2  13        0.66        0.68      1.91 o
   1  -2  13        7.87        8.86      2.10 o
   2  -2  13        0.41        1.52      2.15 o
  -2  -1  13        0.01        0.77      1.85 o
  -1  -1  13        0.31        0.85      1.75 o
   0  -1  13       13.92       12.19      2.16 o
   1  -1  13        0.74        1.08      1.61 o
   2  -1  13        7.44        9.16      2.41 o
  -3   0  13        0.25        0.37      1.96 o
  -2   0  13        0.15        1.54      1.89 o
  -1   0  13        5.45        5.99      1.77 o
   0   0  13        0.83        1.37      1.84 o
   1   0  13       11.21       12.87      2.26 o
   2   0  13        0.71        2.53      2.02 o
  -2   1  13        0.12        0.01      1.03 o
  -1   1  13        0.15       -0.10      1.00 o
   0   1  13        8.54        8.29      1.88 o
   1   1  13        4.15        3.90      1.34 o
   2   1  13        0.34        0.09      1.40 o
  -3   2  13        4.09        4.20      2.12 o
  -2   2  13        0.20        1.03      1.11 o
  -1   2  13        2.44        2.80      0.75 o
   0   2  13        5.34        6.39      1.23 o
   1   2  13        0.41        0.71      1.27 o
   2   2  13        0.54        0.67      1.34 o
  -3   3  13        0.77       -0.53      2.28 o
  -2   3  13        0.17        1.42      2.04 o
  -1   3  13        2.00        2.45      1.15 o
   0   3  13        0.03       -0.34      0.99 o
   1   3  13        0.04        0.76      1.25 o
   2   3  13        4.72        3.15      1.36 o
  -2   4  13        0.08       -0.10      2.18 o
  -1   4  13        0.21        0.73      1.71 o
   0   4  13        0.27        0.62      1.00 o
   1   4  13        8.72        8.47      1.70 o
   2   4  13        5.77        5.53      2.32 o
  -1   5  13        0.65        0.89      2.20 o
   0   5  13        4.58        4.57      1.56 o
   1   5  13        6.80        4.46      2.12 o
   2   5  13        0.29       -1.81      2.29 o
   1   6  13        0.68        0.38      2.12 o
  -1  -2  14        6.66        9.84      2.47 o
   0  -2  14        0.69       -0.44      2.11 o
   1  -2  14        1.17        4.69      2.35 o
  -2  -1  14        2.22        3.63      2.10 o
  -1  -1  14        4.39        2.56      1.89 o
   0  -1  14        4.74        6.52      2.16 o
   1  -1  14       13.33       14.46      2.50 o
  -2   0  14        4.39        0.87      1.99 o
  -1   0  14        4.39        4.10      1.93 o
   0   0  14       16.89       19.72      2.47 o
   1   0  14        3.27        5.09      1.99 o
   2   0  14        1.33        1.50      1.45 o
  -2   1  14        1.32        1.23      1.78 o
  -1   1  14        9.71       10.81      1.07 o
   0   1  14        0.72        0.57      1.17 o
   1   1  14        0.90        0.89      1.31 o
   2   1  14        8.13        5.15      1.55 o
  -2   2  14        2.17        2.19      1.20 o
  -1   2  14        0.00        0.05      1.10 o
   0   2  14        0.40        0.40      1.09 o
   1   2  14       16.48       16.16      1.70 o
   2   2  14        5.17        7.74      1.58 o
  -2   3  14        0.11        0.10      1.82 o
  -1   3  14        0.06       -0.03      1.20 o
   0   3  14       12.53       13.53      1.35 o
   1   3  14        4.77        8.06      1.54 o
   2   3  14        0.10       -0.10      1.45 o
  -2   4  14        0.00       -0.24      1.95 o
  -1   4  14        3.40        5.06      2.11 o
   0   4  14        2.65        3.38      1.15 o
   1   4  14        1.55        1.10      1.30 o
   2   4  14        2.79        0.89      2.22 o
   1   5  14        0.82       -0.23      2.03 o
   1   6  14       15.95       22.34      2.88 o
  -1  -1  15        0.13        0.35      2.22 o
   0  -1  15        0.08        1.07      2.18 o
  -2   0  15        0.49        0.90      1.82 o
  -1   0  15        2.33        3.05      1.85 o
   0   0  15       13.04       11.65      2.19 o
   1   0  15        3.66        7.21      2.22 o
  -2   1  15        4.09        4.46      2.06 o
  -1   1  15       12.21       15.31      2.34 o
   0   1  15        1.34        1.17      1.16 o
   1   1  15        2.30        3.63      1.34 o
  -1   2  15        0.29        0.06      1.15 o
   0   2  15        5.40        6.56      1.31 o
   1   2  15       28.59       31.41      2.05 o
   2   2  15       20.58       25.24      3.11 o
  -2   3  15        0.05        0.58      2.01 o
  -1   3  15        3.77        3.32      1.31 o
   0   3  15       27.48       33.14      1.83 o
   1   3  15       21.10       28.57      2.03 o
  -1   4  15       14.61       18.52      2.71 o
   0   4  15       11.14       15.53      2.22 o
   1   4  15       13.28       12.76      1.78 o
   1   5  15       11.28       14.38      2.57 o
  -1   1  16        4.29        6.12      2.28 o
   0   1  16        4.21        4.57      1.34 o
   1   1  16        8.18       10.40      2.48 o
  -1   2  16        1.39        0.35      1.96 o
   0   2  16       10.91       10.54      1.40 o
   1   2  16       45.78       50.86      2.64 o
  -1   3  16        8.65        8.12      2.13 o
   0   3  16       44.77       55.35      3.54 o
   1   3  16       21.23       30.17      2.17 o
   1   4  16        0.08       -0.44      1.50 o
   0   1  17        0.11       -1.09      1.70 o
   0   3  17        6.68        5.76      2.22 o
 
